# Supplementary material for: The Effect of MicroRNA 21 and MicroRNA 200b Expression on Carcinogenesis in Endometriosis-Associated Ovarian Cancers and Relationship with Clinicopathological Parameters
Source: Medicina (Kaunas). 2025 Jun 4;61(6):1035. doi: 10.3390/medicina61061035 (PMC12195162; doi:10.3390/medicina61061035)
Supplement: Supplementary file 1 [file medicina-61-01035-s001.zip]

Archive with 1 entries (1 files):
- medicina-3627358-supplementary.pdf
